# Supplementary material for: Investigation of the Genotoxic Potential of the Marine Toxin C17-SAMT Using the In Vivo Comet and Micronucleus Assays
Source: Mar Drugs. 2022 Sep 30;20(10):619. doi: 10.3390/md20100619 (PMC9604968; doi:10.3390/md20100619)
Supplement: Supplementary file 1 [file marinedrugs-20-00619-s001.zip]

Archive with 1 entries (1 files):
- marinedrugs-1933791-supplementary.pdf
